# Supplementary material for: Genome-wide analysis of sulfotransferase genes and their responses to abiotic stresses in Chinese cabbage (Brassica rapa L.)
Source: PLoS One. 2019 Aug 19;14(8):e0221422. doi: 10.1371/journal.pone.0221422 (PMC6699706; doi:10.1371/journal.pone.0221422)
Supplement: S2 Table — (XLS) [file pone.0221422.s003.xls]

## Sheet: Sheet0
					PEG6000			Salinity			ABA
Gene name	Leaf	Root	Hy	Co	6h	12h	24h	6h	12h	24h	3h	6h	12h
Bra017006	1	0.552228	0.401462	0.504641	1.52406	1.25116	1.52626	0.52554	0.429175	0.52851	0.710279	0.522438	0.628971
Bra005879	1	2.05623	1.1487	0.918062	1.7958	1.55939	1.30134	2.23804	2.71605	2.07053	1.6085	1.19471	1.3943
Bra005876	1	168.508	3.66379	3.41053	3.4276	4.34154	3.93584	1.21539	1.3593	0.995392	9.46428	6.32033	6.04589
Bra005878	1	134.675	7.72751	0.868539	0.884888	1.01351	0.92659	0.800825	0.514129	0.679873	1.45337	1.51922	1.62975
Bra009164	1	0.752625	0.108819	0.331404	0.235464	0.180751	0.132128	0.367884	0.211665	0.227405	0.9924	0.950439	0.982546
Bra004046	1	4.5948	19.4272	0.600123	0.732589	0.530682	0.467597	0.56498	0.604012	0.635811	1.69725	1.5728	1.86323
Bra016726	1	0.00713933	4.27721	0.170361	0.136043	0.704025	0.399611	1.2718	0.92981	0.95264	1.51116	1.77768	1.61618
Bra004349	1	0.43327	1.56917	0.078201	0.19462	0.250557	0.293209	0.384734	0.289759	0.269185	0.444556	0.307076	0.34218
Bra036654	1	1.18373	0.579683	0.349492	0.475816	0.36744	0.477422	0.482131	0.545494	0.581024	0.900356	0.761368	0.612303
Bra034520	1	2.8613	0.702224	0.567751	1.16398	1.17285	0.918066	1.29189	2.03873	1.85747	1.23609	1.26576	1.64081
Bra034521	1	2	0.698987	1.08925	0.805131	0.931824	0.939525	0.426995	0.516273	0.763131	1.56587	1.1355	1.09922
Bra027666	1	0.937357	0.575679	0.495399	0.440183	0.579207	0.498847	0.456072	0.572024	0.477422	0.805813	0.455861	0.638149
Bra010899	1	0.913834	0.382448	0.117169	0.217118	0.187696	0.0964998	0.29085	0.177823	0.16532	0.43913	0.14492	0.348944
Bra026450	1	1.63581	7.01286	0.544623	0.587334	0.755418	0.878635	1.7803	1.26636	1.19058	0.571419	0.604298	0.926872
Bra041015	1	13.6422	1.05215	0.766662	0.524559	0.503761	0.83124	1.48701	0.838486	0.995392	0.966266	0.864537	0.735131
Bra034065	1	286.687	21.506	3.45815	4.89971	7.93157	7.79924	4.37184	6.74016	4.21832	14.9597	10.3867	11.0705
Bra034066	1	561.575	57.8135	3.31728	0.52672	0.627712	0.793701	0.941997	0.621593	0.821691	1.252	1.50873	1.36913
Bra026540	1	0.00607318	0.50698	0.46544	0.644333	0.896112	0.965936	1.55241	1.92719	1.67018	1.28816	1.23971	1.62955
Bra027963	1	18.6789	25.0488	5.19336	1.50033	1.04553	1.33793	1.5492	1.7357	1.89212	3.71289	3.41054	4.44284
Bra036913	1	1.08674	0.484086	1.3566	4.82463	5.29246	4.59479	5.10559	5.62762	4.58419	2.83849	2.71949	2.25894
Bra017371	1	0.170361	0.654036	0.423521	1.28426	1.7219	1.96646	1.4221	1.59182	1.60974	2.03259	1.95868	1.72043
Bra017369	1	0.078201	0.147892	0.897895	0.444422	0.494753	0.253416	0.497859	0.837048	0.537272	2.31044	2.45337	3.29087
Bra017368	1	1.34949	0.889654	1.42357	4.45193	5.98506	6.01027	4.31142	5.53673	8.40595	5.36812	4.3194	4.40223
Bra017365	1	0.567751	0.478441	1.55632	0.597788	0.422045	0.504696	3.58341	2.66784	2.30893	1.72725	1.3329	1.5677
Bra017373	1	1.08925	4.15782	3.25412	1.01098	1.00406	1.0557	0.373896	0.28732	0.14684	0.537273	0.58789	0.597614
Bra017364	1	0.840896	0.465324	2.21452	0.362867	0.488477	0.161676	0.456542	0.391836	0.226164	2.04015	1.83786	1.78452
Bra017370	1	12.699	2.01452	1.43345	5.91111	6.28416	7.97735	16.2015	31.3648	24.8189	16.9192	13.5246	14.6298
Bra017372	1	0.974905	1.2479	2.01425	3.32118	3.00444	2.40519	1.25049	1.13262	1.08091	3.18966	2.33913	2.85352
Bra026535	1	2.23326	2.01233	0.314853	3.39707	7.04601	7.29848	3.65047	1.76346	3.72501	2.1427	2.77719	3.65479
Bra026538	1	0.171546	0.895472	0.545785	0.888795	0.719763	0.573684	0.745354	0.446137	0.487709	0.728001	0.565241	0.58878
Bra026539	1	0.514057	1.38975	2.31475	0.558577	1.13779	0.845516	0.510568	0.427705	0.388001	0.915402	1.05644	1.26431
Bra026536	1	0.325642	5.02143	1.25488	1.53168	2.17803	1.55352	0.430515	0.702674	0.578119	0.906069	0.994723	1.25302
Bra005921	1	19.8353	5.22948	4.30695	1.86813	2.96347	2.63902	4.35038	2.83945	2.28153	1.4392	1.88993	2.28342
Bra009300	1	546.218	117.512	18.8959	11.7265	21.5697	14.1232	7.6793	14.9646	9.64646	15.5872	18.7654	21.8801
Bra028711	1	24.8183	24.1955	22.7848	1.12092	2.01776	3.7755	1.04507	1.34744	1.41421	7.7473	15.3482	16.8536
Bra003818	1	3.8282	0.793701	0.650671	1.63423	1.48638	1.2086	0.82861	0.439039	0.514057	0.407572	0.510506	0.696005
Bra003726	1	16.2609	2.53151	2.45661	0.935001	1.17419	0.810378	0.943338	0.93463	0.961483	1.93161	1.7818	1.58769
Bra003817	1	1.53688	0.571702	0.675175	1.34707	1.69598	1.3566	1.15633	1.53614	1.00116	2.28458	1.96337	1.98416
Bra027623	1	84.6439	39.0342	0.895025	0.751047	0.796153	0.433269	0.544393	0.648996	0.710382	0.823061	0.698985	0.609079
Bra003819	1	14.9631	29.3103	5.80247	1.48876	1.67287	1.64718	1.38768	1.25437	1.28937	3.89014	3.10947	2.98463
Bra027118	1	114.828	2.02792	0.378929	1.10452	1.54934	1.73307	1.26489	1.13058	0.732043	0.171819	0.0564585	0.147224
Bra027880	1	9.44794	23.1564	224.411	66.6919	78.4069	87.6288	6.9508	13.1375	8.79489	56.4938	71.0124	67.0422
Bra027117	1	0.312083	0.371132	0.51883	0.422841	0.663885	0.284533	0.82573	0.698268	0.675175	1.28226	1.06437	0.942112
Bra031476	1	1.55833	1.34103	2.38392	3.4071	2.60575	3.80176	1.34323	2.39405	1.81924	5.18385	4.92458	5.80262
Bra015938	1	0.383332	2.75745	0.427303	0.841799	0.707427	0.296616	0.932979	0.948396	0.95705	0.620631	0.355191	0.443566
Bra015936	1	48.391	11.6587	12.3805	17.1512	24.7439	21.0148	4.33596	6.87418	5.18137	12.6752	14.1559	15.8415
Bra025668	1	0.447513	0.188156	0.175962	0.380436	0.208843	0.18578	0.265336	0.349915	0.214641	0.391456	0.192109	0.234759
Bra008132	1	10.9536	45.6751	6.83686	1.65897	1.4386	1.8025	0.989972	0.88806	0.95705	2.07248	3.04547	3.4112
Bra015935	1	44.5288	119.705	22.5231	5.36804	6.33081	6.32033	0.931679	0.969386	1.02337	6.47073	7.88986	8.33602
Bra036094	1	1.50873	1.30435	0.242043	0.392175	0.331333	0.214146	0.336938	0.262824	0.113178	0.755779	0.50698	0.664602
Bra012895	1	1.26868	1.61329	0.840896	0.62336	0.500848	0.476319	0.797363	0.730419	0.650671	1.10406	1.08048	1.25452
Bra011532	1	0.526681	0.760491	0.698985	0.334079	0.474007	0.41658	0.968045	0.696328	0.595979	0.524523	0.314253	0.139047
Bra013096	1	1.61328	3.23404	0.974905	0.857246	0.461184	0.911722	1.03186	0.981246	1.03288	0.434693	0.504642	0.605528
Bra015232	1	0.757858	0.83124	0.233258	0.473877	0.5237	0.391387	0.346975	0.57078	0.33371	0.896652	0.413703	0.483948
Bra018664	1	1.26284	0.856586	0.171546	0.543111	0.419404	0.476319	0.215682	0.55348	0.248847	0.942044	0.903335	0.763774
Bra030710	1	0.160058	1.4914	0.514057	0.281655	0.237528	0.151075	0.397537	0.530924	0.146943	0.287912	0.183222	0.260508
